# Supplementary material for: Diversity Patterns of Insect Assemblages in Tilia cordata Stands in Lithuanian Protected Areas: A Two-Year Study Indicating Modest Support for Pollinator Guilds
Source: Insects. 2026 Mar 25;17(4):360. doi: 10.3390/insects17040360 (PMC13116583; doi:10.3390/insects17040360)
Supplement: Supplementary file 1 [file insects-17-00360-s001.zip]

Archive with 3 entries (3 files):
- Indicatory species_Table S3_round2.xlsx
- Table_S1_Proof.xlsx
- Table_S2_Proof.xlsx
