# Supplementary material for: Diversity Patterns of Insect Assemblages in Tilia cordata Stands in Lithuanian Protected Areas: A Two-Year Study Indicating Modest Support for Pollinator Guilds
Source: Insects. 2026 Mar 25;17(4):360. doi: 10.3390/insects17040360 (PMC13116583; doi:10.3390/insects17040360)
Supplement: Supplementary file 1 [file insects-17-00360-s001.zip › Indicatory species_Table S3_round2.xlsx]

## Sheet: Sheet1
Diversity Patterns of Insect Assemblages in Tilia cordata Stands in Lithuanian Protected Areas: A Two‑Year Study Indicating Modest Support for Pollinator Guilds
Jūratė Lynikienė 1 *, Artūras Gedminas 1, Rita Verbylaitė 1, Virgilijus Baliuckas 1, Valeriia Mishcherikova 1 and Vytautas Suchockas 1
Table S3. Association among insect taxa and sampling method (net smapling and sticky traps) and periods of Tilia cordada pre-flowering, flowering and post-flowering according to Multilevel Pattern Analysis (MPA of indicator species), significance level (alpha): 0.05.
Sampling type/period	Indicator	p Value	Insect species
group(s)	value		assignment
Net sampling	1	0.001	Ichneumonidae sp. 4
2023+2024	0.91	0.001	Lasius niger
	0.88	0.001	Lauxaniidae sp. 1
	0.85	0.001	Muscidae sp. 2
	0.78	0.001	Tachinidae sp. 1
	0.75	0.001	Myrmica rubra
	0.73	0.001	Trachys minutus
	0.71	0.001	Apachemiris areolatus
	0.7	0.001	Dalopius marginatus
	0.69	0.001	Tineidae sp. 1
	0.65	0.001	Cyphon padi
	0.62	0.001	Meligethes aeneus
	0.62	0.001	Culex pipens
	0.6	0.001	Diptera sp. 2
	0.55	0.001	Chrysopa adspersa
	0.56	0.002	Palomena prasina
	0.53	0.002	Tenthredinidae sp. 2
	0.53	0.003	Malhodes guttifer
	0.5	0.003	Chrysopilus cristatus
	0.5	0.003	Kleidocerys resedae
	0.5	0.004	Forficula auricularia
	0.5	0.004	Ichneumonidae sp. 2
	0.47	0.005	Ectobius sylvestris
	0.47	0.006	Apion apricans
	0.47	0.006	Geometridae sp. larvae
	0.53	0.006	Alomya semifava
	0.47	0.007	Sphona sp. 1
	0.47	0.01	Ceutorhynchus assimilis
	0.47	0.01	Metylophorus nebulosus
	0.44	0.011	Calliphora vomitoria
	0.44	0.013	Lygus rugulipennis
	0.44	0.014	Mordella aculeata
	0.41	0.02	Strophosomus capitatus
	0.41	0.02	Ulidiidae sp. 1
	0.41	0.022	Gymnosoma rotundatum
	0.41	0.024	Eurymelinae sp. 1
	0.41	0.029	Pteromalus puparum
	0.41	0.032	Graphosoma lineatum
	0.41	0.033	Torymus auratus
	0.41	0.033	Lygus pratensis
	0.37	0.05	Methocha articulata
Total			41 insect species
Sticky traps	1	0.001	Musca domestica
2023+2024	1	0.001	Pimpla sp.1
	0.94	0.001	Cladius sp. 1
	0.94	0.001	Diptera sp.1
	0.9	0.001	Panorpa communis
	0.9	0.001	Episyrphus balteatus
	0.9	0.001	Peleteria sp.1
	0.85	0.001	Mycetophilidae sp.1
	0.84	0.001	Tipula irrorata
	0.83	0.001	Eurymelinae sp.1
	0.74	0.001	Malthinus punctatus
	0.73	0.001	Anaceratagallia ribauti
	0.68	0.001	Glyphotaelius pellucidus
	0.67	0.001	Rhagio scolopaceus
	0.65	0.001	Hylis procerulus
	0.65	0.001	Cantharis fusca
	0.65	0.001	Plagodis dolabraria
	0.56	0.001	Lauxaniidae sp. 1
	0.56	0.001	Cyphon variabilis
	0.53	0.001	Hexagenia sp. 1
	0.58	0.002	Tabanus bovinus
	0.51	0.002	Orectoderus obliquus
	0.47	0.006	Mycetophilidae sp. 2
	0.63	0.008	Psococerastis gibbosa
	0.47	0.008	Aphidecta obliterata
	0.57	0.011	Sericus brunneus
	0.43	0.044	Chilocorus renipustulatus
	0.43	0.045	Philaenus spumarius
Total			28 insect species
Pre-flowering	0.688477	0.001	Rhagio scolopaceus
Net sampling+sticky traps	0.648471	0.002	Sericus brunneus
2023+2024	0.614066	0.005	Cantharis fusca
	0.655359	0.006	Dasytes plumbeus
	0.456435	0.009	Ectinus aterrimus
	0.520416	0.013	Microcara testacea
	0.478714	0.03	Orectoderus obliquus
	0.396014	0.033	Aphis fabae
Total			8 insect species
Flowering	0.756053	0.001	Micromus angulatus
Net sampling+sticky traps	0.614066	0.005	Cantharis fusca
2023+2024	0.613794	0.005	Anaceratagallia ribauti
	0.5	0.005	Gymnosoma rotundatum
	0.655359	0.006	Dasytes plumbeus
	0.650695	0.006	Psococerastis gibbosa
	0.47837	0.006	Stenotus binotatus
	0.616047	0.007	Dalopius marginatus
	0.665113	0.011	Calvia decemguttata
	0.522496	0.012	Meligethes aeneus
	0.520416	0.013	Microcara testacea
	0.57419	0.02	Trachys minutus
	0.478714	0.03	Orectoderus obliquus
Total			13 insect species
Post-flowering	0.708982	0.001	Aphrophora alni
Net sampling+sticky traps	0.756053	0.001	Micromus angulatus
2023+2024	0.57533	0.001	Polymerus unifasciatus
	0.52788	0.002	Chrysopa adspersa
	0.553122	0.002	Forficula auricularia
	0.554126	0.002	Palomena prasina
	0.5	0.003	Graphosoma lineatum
	0.5	0.004	Lygus pratensis
	0.678017	0.005	Chrysopa perla
	0.613794	0.005	Anaceratagallia ribauti
	0.650695	0.006	Psococerastis gibbosa
	0.616047	0.007	Dalopius marginatus
	0.44277	0.01	Pyrrhocoris apterus
	0.469355	0.01	Ectobius sylvestris
	0.665113	0.011	Calvia decemguttata
	0.456435	0.012	Aguriahana stellulata
	0.57419	0.02	Trachys minutus
	0.408248	0.025	Dahlica triquetrella
	0.429847	0.03	Ceutorhynchus assimilis
	0.408248	0.035	Elasmucha grisea
	0.408248	0.035	Notoxus monoceros
Total			21 insect species
Net sampling	1	0.001	Ichneumonidae sp. 4
Pre-flowering	0.912871	0.001	Lasius niger
2023+2024	0.881917	0.001	Lauxaniidae sp. 1
	0.849837	0.001	Muscidae sp. 2
	0.799305	0.001	Tachinidae sp. 1
	0.745356	0.001	Myrmica rubra
	0.707107	0.001	Apachemiris areolatus
	0.687184	0.001	Tineidae sp. 1
	0.62361	0.001	Culex pipens
	0.645497	0.002	Cyphon padi
	0.565845	0.01	Microcara testacea
	0.5	0.02	Chrysopilus cristatus
	0.527046	0.022	Tenthredinidae sp. 2
	0.5	0.025	Kleidocerys resedae
	0.655359	0.031	Dasytes plumbeus
	0.5	0.035	Ichneumonidae sp. 2
	0.456435	0.039	Cantharis livida
Total			17 insect species
Net sampling	1	0.001	Ichneumonidae sp. 4
Flowering	0.953001	0.001	Empoasca vitis
2023+2024	0.912871	0.001	Lasius niger
	0.881917	0.001	Lauxaniidae sp. 1
	0.878061	0.001	Eucallipterus tiliae
	0.849837	0.001	Muscidae sp. 2
	0.821996	0.001	Dalopius marginatus
	0.812027	0.001	Trachys minutus
	0.799305	0.001	Tachinidae sp. 1
	0.756053	0.001	Micromus angulatus
	0.745356	0.001	Myrmica rubra
	0.738921	0.001	Meligethes aeneus
	0.717775	0.001	Aphrophora alni
	0.707107	0.001	Apachemiris areolatus
	0.707107	0.001	Gymnosoma rotundatum
	0.687184	0.001	Tineidae sp. 1
	0.638377	0.001	Diptera sp. 2
	0.62361	0.001	Culex pipens
	0.581915	0.001	Malhodes guttifer
	0.645497	0.002	Cyphon padi
	0.57735	0.002	Apion apricans
	0.530156	0.007	Alomya semifava
	0.565845	0.01	Microcara testacea
	0.512114	0.011	Sphona sp. 1
	0.516398	0.015	Phylus coryli
	0.5	0.015	Ulidiidae sp. 1
	0.488241	0.017	Mordella aculeata
	0.67082	0.017	Psococerastis gibbosa
	0.5	0.02	Chrysopilus cristatus
	0.5	0.022	Strophosomus capitatus
	0.481852	0.022	Stenotus binotatus
	0.527046	0.022	Tenthredinidae sp. 2
	0.498682	0.023	Metylophorus nebulosus
	0.509764	0.024	Geometridae sp. larvae
	0.5	0.025	Kleidocerys resedae
	0.5	0.025	Tabanus bromius
	0.655359	0.031	Dasytes plumbeus
	0.5	0.035	Ichneumonidae sp. 2
	0.687487	0.036	Calvia decemguttata
	0.456435	0.039	Cantharis livida
	0.465071	0.046	Lygus rugulipennis
Total			41 insect species
Net sampling	1	0.001	Ichneumonidae sp. 4
Post-flowering	0.953001	0.001	Empoasca vitis
2023+2024	0.912871	0.001	Lasius niger
	0.881917	0.001	Lauxaniidae sp. 1
	0.878061	0.001	Eucallipterus tiliae
	0.849837	0.001	Muscidae sp. 2
	0.821996	0.001	Dalopius marginatus
	0.812027	0.001	Trachys minutus
	0.799305	0.001	Tachinidae sp. 1
	0.783652	0.001	Palomena prasina
	0.782232	0.001	Forficula auricularia
	0.756053	0.001	Micromus angulatus
	0.746535	0.001	Chrysopa adspersa
	0.745356	0.001	Myrmica rubra
	0.717775	0.001	Aphrophora alni
	0.707107	0.001	Graphosoma lineatum
	0.707107	0.001	Lygus pratensis
	0.707107	0.001	Apachemiris areolatus
	0.687184	0.001	Tineidae sp. 1
	0.663768	0.001	Ectobius sylvestris
	0.645497	0.001	Aguriahana stellulata
	0.645497	0.001	Polymerus unifasciatus
	0.638377	0.001	Diptera sp. 2
	0.626172	0.001	Pyrrhocoris apterus
	0.62361	0.001	Culex pipens
	0.607896	0.001	Ceutorhynchus assimilis
	0.57735	0.002	Apion apricans
	0.645497	0.002	Cyphon padi
	0.57735	0.002	Notoxus monoceros
	0.57735	0.005	Elasmucha grisea
	0.57735	0.005	Dahlica triquetrella
	0.530156	0.007	Alomya semifava
	0.537947	0.008	Coccinella septempunctata
	0.512114	0.011	Sphona sp. 1
	0.50965	0.013	Torymus auratus
	0.5	0.015	Ulidiidae sp. 1
	0.516398	0.015	Methocha articulata
	0.67082	0.017	Psococerastis gibbosa
	0.5	0.019	Miridae sp. 2
	0.5	0.02	Chrysopilus cristatus
	0.5	0.022	Strophosomus capitatus
	0.527046	0.022	Tenthredinidae sp. 2
	0.498682	0.023	Metylophorus nebulosus
	0.509764	0.024	Geometridae sp. larvae
	0.5	0.025	Kleidocerys resedae
	0.5	0.028	Aelia acuminata
	0.678017	0.03	Chrysopa perla
	0.5	0.03	Allygus mixstus
	0.5	0.035	Ichneumonidae sp. 2
	0.687487	0.036	Calvia decemguttata
	0.465071	0.046	Lygus rugulipennis
Total			51 insect species
Sticky traps	1	0.001	Pimpla sp.1
Pre-flowering	0.995008	0.001	Musca domestica
2023+2024	0.953001	0.001	Empoasca vitis
	0.942809	0.001	Cladius sp.1
	0.942809	0.001	Diptera sp. 1
	0.903077	0.001	Panorpa communis
	0.897527	0.001	Episyrphus balteatus
	0.897527	0.001	Peleteria sp. 1
	0.878061	0.001	Eucallipterus tiliae
	0.868816	0.001	Rhagio scolopaceus
	0.849837	0.001	Mycetophilidae sp.1
	0.835709	0.001	Tipula irrorata
	0.833333	0.001	Eurymelinae sp.1
	0.766612	0.001	Cantharis fusca
	0.696015	0.001	Sericus brunneus
	0.645497	0.001	Hylis procerulus
	0.645497	0.001	Plagodis dolabraria
	0.645497	0.001	Ectinus aterrimus
	0.624902	0.001	Orectoderus obliquus
	0.739874	0.003	Malthinus punctatus
	0.679156	0.003	Glyphotaelius pellucidus
	0.57735	0.005	Lauxaniidae sp. 1
	0.57735	0.005	Cyphon variabilis
	0.565845	0.01	Microcara testacea
	0.67082	0.017	Psococerastis gibbosa
	0.527046	0.027	Hexagenia sp. 1
	0.655359	0.031	Dasytes plumbeus
	0.582833	0.031	Tabanus bovinus
	0.687487	0.036	Calvia decemguttata
Total			29 insect species
Sticky traps	1	0.001	Pimpla sp. 1
Flowering	0.995008	0.001	Musca domestica
2023+2024	0.953001	0.001	Empoasca vitis
	0.942809	0.001	Cladius sp. 1
	0.942809	0.001	Diptera sp. 1
	0.903077	0.001	Panorpa communis
	0.897527	0.001	Episyrphus balteatus
	0.897527	0.001	Peleteria sp. 1
	0.878061	0.001	Eucallipterus tiliae
	0.849837	0.001	Mycetophilidae sp. 1
	0.838891	0.001	Anaceratagallia ribauti
	0.835709	0.001	Tipula irrorata
	0.833333	0.001	Eurymelinae sp. 1
	0.766612	0.001	Cantharis fusca
	0.756053	0.001	Micromus angulatus
	0.645497	0.001	Polymerus unifasciatus
	0.645497	0.001	Hylis procerulus
	0.645497	0.001	Plagodis dolabraria
	0.624902	0.001	Orectoderus obliquus
	0.739874	0.003	Malthinus punctatus
	0.679156	0.003	Glyphotaelius pellucidus
	0.57735	0.005	Lauxaniidae sp.1
	0.57735	0.005	Cyphon variabilis
	0.519111	0.01	Cynipidae sp. 1
	0.67082	0.017	Psococerastis gibbosa
	0.518297	0.017	Aphidecta obliterata
	0.527046	0.027	Hexagenia sp. 1
	0.655359	0.031	Dasytes plumbeus
	0.582833	0.031	Tabanus bovinus
	0.458754	0.032	Psyllopsis fraxini
	0.687487	0.036	Calvia decemguttata
	0.449047	0.042	Mordella fasciata
Total			32 insect species
Sticky traps	1	0.001	Pimpla sp. 1
Post-flowering	0.995008	0.001	Musca domestica
2023+2024	0.953001	0.001	Empoasca vitis
	0.942809	0.001	Cladius sp. 1
	0.942809	0.001	Diptera sp. 1
	0.903077	0.001	Panorpa communis
	0.897527	0.001	Episyrphus balteatus
	0.897527	0.001	Peleteria sp. 1
	0.878061	0.001	Eucallipterus tiliae
	0.849837	0.001	Mycetophilidae sp. 1
	0.838891	0.001	Anaceratagallia ribauti
	0.835709	0.001	Tipula irrorata
	0.833333	0.001	Eurymelinae sp. 1
	0.756053	0.001	Micromus angulatus
	0.717775	0.001	Aphrophora alni
	0.645497	0.001	Polymerus unifasciatus
	0.645497	0.001	Hylis procerulus
	0.645497	0.001	Plagodis dolabraria
	0.569098	0.002	Mycetophilidae sp. 2
	0.739874	0.003	Malthinus punctatus
	0.679156	0.003	Glyphotaelius pellucidus
	0.57735	0.005	Lauxaniidae sp. 1
	0.57735	0.005	Cyphon variabilis
	0.67082	0.017	Psococerastis gibbosa
	0.518297	0.017	Aphidecta obliterata
	0.527046	0.027	Hexagenia sp. 1
	0.678017	0.03	Chrysopa perla
	0.582833	0.031	Tabanus bovinus
	0.687487	0.036	Calvia decemguttata
Total			29 insect species
