# Supplementary material for: Diversity Patterns of Insect Assemblages in Tilia cordata Stands in Lithuanian Protected Areas: A Two-Year Study Indicating Modest Support for Pollinator Guilds
Source: Insects. 2026 Mar 25;17(4):360. doi: 10.3390/insects17040360 (PMC13116583; doi:10.3390/insects17040360)
Supplement: Supplementary file 1 [file insects-17-00360-s001.zip › Table_S1_Proof.xlsx]

## Sheet: Sheet1
Diversity Patterns of Insect Assemblages in Tilia cordata Stands in Lithuanian Protected Areas: A Two‑Year Study Indicating Modest Support for Pollinator Guilds
Jūratė Lynikienė 1 *, Artūras Gedminas 1, Rita Verbylaitė 1, Virgilijus Baliuckas 1, Valeriia Mishcherikova 1 and Vytautas Suchockas 1
Table S1. Relative abundance (%) and functional role of insect taxa detected by net sampling in different observation periods: Tilia cordata pre-flowering (I), flowering (II) and post-flowering in 2023-2024.
			2023				2024
Order	Family	Insect taxa	Observation				Observation				Both	Functional	Source				Reference
			I	II	III	Total	I	II	III	Total	Year	role	First author (year)	Doi, other availabe link, or books			No.
Hemiptera	Cicadellidae	Empoasca vitis	4.88599	25.0859	24.4044	22.544	17.0667	10.9745	8.41515	11.1888	17.717	non-pollinator	Tavella, L., et al. (1993)	https://doi.org/10.1080/11250009309355788			[105]
Coleoptera	Nitidulidae	Meligethes aeneus	0.977199	1.26002	0.0581058	0.517063	0.266667	28.7606	0.140252	14.2657	6.36147	potential pollinator	Hervé, M. R., et al. (2015)	https://doi.org/10.1007/s10905-015-9485-5			[106]
Psocoptera	Caeciliusidae	Caecilius flavidus	27.0358	4.5819	9.58745	9.92761	3.2	0.0946074	0.701262	0.839161	6.06421	non-pollinator	Lienhard, C., et al. (2002)	https://www.cabidigitallibrary.org/doi/full/10.5555/20033104366			[107]
Diptera	Lauxaniidae	Lauxaniidae sp. 1	6.18893	7.21649	4.0674	5.23957	13.3333	3.50047	2.10379	4.75524	5.03369	potential pollinator	Mitchell‐Storey, T., et.al. (2025)	https://doi.org/10.1111/phen.70018			[108]
Hymenoptera	Ichneumonidae	Ichneumonidae sp. 4	5.21173	3.89462	5.11331	4.75698	3.2	2.45979	5.32959	3.54312	4.24098	potential pollinator	Jervis, M.A., et al. (1993)	https://doi.org/10.1080/00222939300770051			[101]
Hemiptera	Aphididae	Eucallipterus tiliae	0.651466	8.70561	1.45264	3.5505	0.266667	4.35194	5.04909	3.86946	3.68609	non-pollinator	Coeur d’Acier, et al. (2010)	https://doi.org/10.3897/biorisk.4.57			[83]
Hymenoptera	Formicidae	Lasius niger	3.58306	4.811	1.22022	2.55084	12.8	2.08136	3.36606	4.38228	3.32937	potential pollinator	Gómez, J.M., et. al. (1992)	https://doi.org/10.1007/BF00317631			[97]
Neuroptera	Chrysopidae	Chrysopa perla	0.977199	1.26002	5.81058	3.92968			5.32959	1.77156	3.01229	potential pollinator	Alcalá Herrera, R., et al. (2020)	https://doi.org/10.1371/journal.pone.0239847			[109]
Coleoptera	Scirtidae	Cyphon padi	0.651466	0.343643	0.116212	0.241296	6.13333	10.5014	0.56101	6.43357	2.87356	non-pollinator	Klarin, A., et al. (2025)	https://doi.org/10.3390/insects15040226			[110]
Neuroptera	Chrysopidae	Chrysopa adspersa		0.114548	4.53225	2.7232		0.946074	7.01262	2.7972	2.75466	potential pollinator	Alcalá Herrera, R., et al. (2020)	https://doi.org/10.1371/journal.pone.0239847			[109]
Coleoptera	Buprestidae	Trachys minutus		1.60367	4.12551	2.93002	1.06667	0.37843	4.20757	1.77156	2.43757	potential pollinator	Willemstein, S. C. (2023)	An evolutionary basis for pollination ecology (Vol. 10). Brill., p. 15			[111]
Hemiptera	Psyllidae	Psylla alni	3.25733	4.69645	3.66066	3.92968	0.8	0.189215	0.140252	0.27972	2.37812	non-pollinator	Cho, G., et al. (2017)	https://doi.org/10.1016/j.aspen.2017.02.011			[112]
Diptera	Muscidae	Muscidae sp. 2	1.30293	0.801833	0.929692	0.930714	4	3.31126	3.22581	3.40326	1.98177	potential pollinator	Wang, D., et al. (2021)	https://doi.org/10.1111/plb.13180			[113]
Diptera	Tachinidae	Tachinidae sp. 1	2.28013	1.48912	0.581058	1.03413	6.4	3.21665	1.54278	3.21678	1.96195	potential pollinator	Stireman III, J. O., et al. (2006)	https://doi.org/10.1146/annurev.ento.51.110104.151133			[114]
Diptera	Unidentified	Diptera sp. 2	2.60586	5.38373	2.49855	3.37815					1.94213	unknown
Coleoptera	Elateridae	Dalopius marginatus		0.45819	1.0459	0.758359	0.266667	3.50047	3.92707	3.07692	1.74396	potential pollinator	Kevan, P. (1983)	Insects as flower visitors and pollinators. Annual review of entomology.			[95]
Heteroptera	Pyrrhocoridae	Pyrrhocoris apterus			0.929692	0.551534			9.53717	3.17016	1.66468	non-pollinator	Socha, R., et al. (1998)	https://doi.org/10.1046/j.1365-3032.1998.2310091.x			[115]
Hymenoptera	Pteromalidae	Pteromalus puparum	0.325733	0.45819	3.83498	2.44743	0.533333			0.0932401	1.44669	potential pollinator	Jervis, M.A., et al. (1993)	https://doi.org/10.1080/00222939300770051			[101]
Hemiptera	Miridae	Apachemiris areolatus		0.91638	0.232423	0.41365	3.73333	2.64901	1.68303	2.51748	1.30797	potential pollinator	Wheeler, A. G. (2001)	Biology of the plant bugs (Hemiptera: Miridae): pests, predators, opportunists. Cornell University Press.			[116]
Hymenoptera	Myrmicidae	Myrmica rubra	1.62866	0.801833	0.639163	0.79283	1.6	0.0946074	3.64656	1.53846	1.10979	potential pollinator	Ashman, T.L., et al. (2005)	https://doi.org/10.3732/ajb.92.5.891			[96]
Hemiptera	Cicadellidae	Erythroneura comes		1.94731	0.581058	0.930714	2.13333	0.756859	0.140252	0.792541	0.871978	non-pollinator	Nielson, M. W. (1968)	https://ageconsearch.umn.edu/record/171589?v=pdf			[117]
Lepidoptera	Tineidae	Tineidae sp. 1	1.9544	1.14548	0.348635	0.758359	0.266667	1.41911	0.56101	0.932401	0.832342	non-pollinator	Davis, D. R., et al. (1998)	The Tineoidea and Gracillarioidea. Handbook of Zoology IV: Lepidoptera, moths and butterflies, 1, 91-119.			[118]
Hemiptera	Pentatomidae	Graphosoma lineatum			1.62696	0.965184			1.82328	0.606061	0.812525	non-pollinator	Koçak, E., et al. (2009)	https://izlik.org/JA57EZ48LF			[119]
Hemiptera	Pentatomidae	Palomena prasina	0.325733	0.114548	0.987798	0.654947	0.266667		2.6648	0.932401	0.772889	non-pollinator		https://www.britishbugs.org.uk/heteroptera/Pentatomidae/palomena_prasina.html			[120]
Blattodea	Ectobiidae	Ectobius sylvestris		0.114548	1.0459	0.654947	0.266667		2.52454	0.885781	0.753072	non-pollinator	Aleksanov, V. V., et al. (2025)	https://doi.org/10.3390/d17010066			[121]
Neuroptera	Hemerobiidae	Micromus angulatus		1.71821	0.755375	0.965184	0.533333	0.189215	0.280505	0.27972	0.673801	non-pollinator	Kovanci, O. B., et al. (2014)	https://doi.org/10.1590/S0085-56262014000200006			[122]
Coleoptera	Scirtidae	Scirtes hemisphaericus						2.5544	0.280505	1.35198	0.574713	non-pollinator	Jäch, M. A., et al. (2008)	https://doi.org/10.1007/s10750-007-9117-y			[123]
Coleoptera	Melyridae	Dasytes plumbeus	3.25733	1.37457	0.116212	0.827301	0.533333	0.189215		0.18648	0.554895	significant-pollinator	Mawdsley, J. R. (2003)	https://doi.org/10.1649/541			[124]
Coleoptera	Coccinellidae	Calvia decemguttata		0.45819	0.755375	0.586005	0.266667	0.37843	0.701262	0.4662	0.535077	potential pollinator	Lundgren, J. G. (2009)	https://doi.org/10.1016/j.biocontrol.2009.05.016			[125]
Hymenoptera	Torymidae	Torymus auratus		0.45819	1.10401	0.79283			0.56101	0.18648	0.535077	non-pollinator	de Vere, M.W.R., et al. (1998)	https://repository.naturalis.nl/pub/317835/ZV1998317001.pdf			[126]
Hemiptera	Aphrophoridae	Aphrophora alni		0.572738	0.522952	0.482592		0.283822	1.12202	0.512821	0.495442	non-pollinator	Beal, D. J., et al. (2021)	https://doi.org/10.1093/ee/nvab081			[127]
Diptera	Culicidae	Culex pipens			0.116212	0.0689417	2.93333	0.567644	0.841515	1.07226	0.495442	potential pollinator	Shannon, D. M., et al. (2024)	https://doi.org/10.1016/j.cois.2024.101230			[128]
Diptera	Tachinidae	Siphona sp. 1	0.651466	1.26002	0.639163	0.827301			0.140252	0.04662	0.495442	potential pollinator	Al-Dobai, S., et al. (2012)	https://doi.org/10.1016/j.biocontrol.2012.02.008			[129]
Coleoptera	Cantharidae	Malthinus punctatus	0.977199	1.26002	0.116212	0.551534	0.533333	0.473037		0.32634	0.455807	potential pollinator	Muinde, J. et al. (2024)	10.1016/j.jnc.2023.126523			[21]
Diptera	Rhagionidae	Chrysopilus cristatus	1.9544	0.343643	0.464846	0.586005	0.533333	0.283822		0.2331	0.435989	potential pollinator	Raguso, R.A. (2020)	https://doi.org/10.1007/s13355-020-00668-9			[130]
Coleoptera	Mordellidae	Mordella aculeata	0.977199	0.114548	0.0581058	0.172354		1.60833		0.792541	0.435989	potential pollinator	Momose, K. (2005)	doi.org/10.1007/0-387-27161-9_9			[131]
Coleoptera	Cantharidae	Malhodes guttifer		0.343643	0.116212	0.172354	1.06667	1.13529		0.745921	0.416171	potential pollinator	Momose, K. (2005)	https://doi.org/10.1007/0-387-27161-9_9			[131]
Coleoptera	Curculionidae	Strophosomus capitatus		0.45819	0.697269	0.551534		0.0946074	0.280505	0.13986	0.376536	non-pollinator	Nielsen, C., et al. (2006)	https://doi.org/10.1080/09583150500532824			[132]
Hemiptera	Miridae	Lygus rugulipennis		0.45819	0.232423	0.275767	0.533333	0.0946074	0.981767	0.4662	0.356718	potential pollinator	Wheeler, A. G. (2001)	Biology of the plant bugs (Hemiptera: Miridae): pests, predators, opportunists. Cornell University Press.			[116]
Diptera	Sciaridae	Sciara sp. 1	0.651466	0.801833	0.464846	0.586005		0			0.336901	potential pollinator	Willemstein, S. C. (2023)	An evolutionary basis for pollination ecology (Vol. 10). Brill., p. 33			[111]
Hemiptera	Miridae	Stenotus binotatus	0.325733	0.343643		0.137883		1.2299		0.606061	0.336901	potential pollinator	Wheeler, A. G. (2001)	Biology of the plant bugs (Hemiptera: Miridae): pests, predators, opportunists. Cornell University Press.			[116]
Hemiptera	Miridae	Lygus pratensis			0.697269	0.41365			0.56101	0.18648	0.317083	potential pollinator	Wheeler, A. G. (2001)	Biology of the plant bugs (Hemiptera: Miridae): pests, predators, opportunists. Cornell University Press.			[116]
Hemiptera	Miridae	Psallus varians			0.174317	0.103413	1.6	0.662252		0.606061	0.317083	potential pollinator	Wheeler, A. G. (2001)	Biology of the plant bugs (Hemiptera: Miridae): pests, predators, opportunists. Cornell University Press.			[116]
Psocoptera	Psocidae	Psococerastis gibbosa		0.229095	0.464846	0.344709		0.473037	0.140252	0.27972	0.317083	non-pollinator	Kanervo, J., et al. (2014)	doi: 10.14411/eje.2014.006			[133]
Hymenoptera	Ichneumonidae	Alomya semiflava		0.114548	0	0.0344709	0.533333	0.283822	1.26227	0.652681	0.297265	potential pollinator	Jervis, M. A., et.al. (1993)	https://doi.org/10.1080/00222939300770051			[101]
Dermaptera	Forficulidae	Forficula auricularia			0.40674	0.241296		0.0946074	0.981767	0.37296	0.297265	potential pollinator	Kölliker, M. (2007)	https://doi.org/10.1007/s00265-007-0381-7			[134]
Diptera	Tabanidae	Haematopota pluvialis			0.0581058	0.0344709		0.473037	1.26227	0.652681	0.297265	potential pollinator	Kniepert, F.W. (1980)	https://doi.org/10.1007/BF00346976			[135]
Hymenoptera	Tenthredinidae	Tenthredinidae sp.2					1.06667	0.567644	0.701262	0.699301	0.297265	potential pollinator	Willemstein, S. C. (2023)	An evolutionary basis for pollination ecology (Vol. 10). Brill., p. 22			[111]
Diptera	Calliphoridae	Calliphora vomitoria	1.30293	0.343643	0.40674	0.482592					0.277447	significant-pollinator	Currah, L., et al. (1984)	https://doi.org/10.1111/j.1744-7348.1984.tb02812.x			[136]
Coleoptera	Scirtidae	Microcara testacea	0.977199	0.229095		0.172354	0.266667	0.756859		0.41958	0.277447	non-pollinator		https://www.naturespot.org/species/microcara-testacea			[137]
Coleoptera	Coccinellidae	Anisosticta novemdecimpunctata	1.30293		0.522952	0.448121					0.25763	potential pollinator	Lundgren, J. G. (2009)	https://doi.org/10.1016/j.biocontrol.2009.05.016			[125]
Hemiptera	Acanthosomatidae	Elasmucha grisea			0.755375	0.448121					0.25763	non-pollinator		https://www.forestpests.eu/pest/elasmucha-grisea			[138]
Psocoptera	Psocidae	Metylophorus nebulosus		0.114548	0.348635	0.241296	0.533333	0.283822	0.140252	0.27972	0.25763	non-pollinator		https://www.naturespot.org/species/metylophorus-nebulosus			[139]
Coleoptera	Anthicidae	Notoxus monoceros			0.0581058	0.0344709			1.68303	0.559441	0.25763	potential pollinator	Willemstein, S. C. (2023)	An evolutionary basis for pollination ecology (Vol. 10). Brill., p. 19			[111]
Coleoptera	Curculionidae	Ceutorhynchus assimilis		0.343643	0.174317	0.206825			0.841515	0.27972	0.237812	non-pollinator	Fumanal, B., et al. (2004)	https://doi.org/10.1016/j.biocontrol.2004.03.001			[140]
Hemiptera	Miridae	Lygocoris pabulinus		0.801833	0.0581058	0.275767	0.8	0.0946074		0.18648	0.237812	potential pollinator	Wheeler, A. G. (2001)	Biology of the plant bugs (Hemiptera: Miridae): pests, predators, opportunists. Cornell University Press.			[116]
Hemiptera	Cicadellidae	Aguriahana stellulata			0.290529	0.172354			0.841515	0.27972	0.217994	non-pollinator	Claridge, M. F., et al. (1981)	https://doi.org/10.1111/j.1365-2311.1981.tb00610.x			[141]
Hymenoptera	Ichneumonidae	Ichneumonidae sp. 2	0.977199	0.229095	0.116212	0.241296	0.266667	0.0946074	0.280505	0.18648	0.217994	potential pollinator	Willemstein, S. C. (2023)	An evolutionary basis for pollination ecology (Vol. 10). Brill., p. 23			[111]
Hemiptera	Lygaeidae	Kleidocerys resedae	0.651466	0.229095	0.174317	0.241296		0.0946074	0.420757	0.18648	0.217994	non-pollinator	Santos, H. P., et al. (2017)	https://doi.org/10.1007/s00709-016-1051-2			[142]
Hemiptera	Miridae	Polymerus unifasciatus			0.581058	0.344709			0.140252	0.04662	0.217994	potential pollinator	Wheeler, A. G. (2001)	Biology of the plant bugs (Hemiptera: Miridae): pests, predators, opportunists. Cornell University Press.			[116]
Coleoptera	Elateridae	Adrastus pallens		0.343643	0.348635	0.310238		0.0946074		0.04662	0.198177	potential pollinator	Willemstein, S. C. (2023)	An evolutionary basis for pollination ecology (Vol. 10). Brill., p. 16			[111]
Coleoptera	Curculionidae	Apion apricans		0.114548	0.174317	0.137883		0.283822	0.420757	0.27972	0.198177	non-pollinator	Badenes-Perez, F., et al. (2007)	https://doi.org/10.1016/j.biocontrol.2007.08.007			[143]
Coleoptera	Coccinellidae	Coccinella septempunctata		0.114548	0.40674	0.275767			0.280505	0.0932401	0.198177	potential pollinator	Lundgren, J. G. (2009)	https://doi.org/10.1016/j.biocontrol.2009.05.016			[125]
Hemiptera	Miridae	Deraeocoris scutellaris		0.343643		0.103413		0.37843	0.420757	0.32634	0.198177	potential pollinator	Wheeler, A. G. (2001)	Biology of the plant bugs (Hemiptera: Miridae): pests, predators, opportunists. Cornell University Press.			[116]
Lepidoptera	Geometridae	Geometridae sp. larvae		0.229095	0.116212	0.137883	0.266667	0.283822	0.280505	0.27972	0.198177	non-pollinator	Schmidt, O. (2016).	10.3897/BDJ.4.e7938			[144]
Hemiptera	Miridae	Liocoris tripustulatus		0.114548	0.522952	0.344709					0.198177	potential pollinator	Wheeler, A. G. (2001)	Biology of the plant bugs (Hemiptera: Miridae): pests, predators, opportunists. Cornell University Press.			[116]
Coleoptera	Coccinellidae	Propylaea quatuordecimpunctata	1.30293		0.232423	0.275767			0.280505	0.0932401	0.198177	potential pollinator	Lundgren, J. G. (2009)	https://doi.org/10.1016/j.biocontrol.2009.05.016			[125]
Diptera	Dolichopodidae	Dolichopus popularis	1.30293		0.116212	0.206825		0.0946074	0.280505	0.13986	0.178359	potential pollinator	Willemstein, S. C. (2023)	An evolutionary basis for pollination ecology (Vol. 10). Brill., p. 34			[111]
Hemiptera	Cixiidae	Cixius nervosus			0.174317	0.103413	0.533333	0.189215	0.140252	0.2331	0.158541	non-pollinator		https://www.naturespot.org/family/cixiidae			[145]
Hemiptera	Cicadellidae	Eurymelinae sp. 1			0.232423	0.137883	0.533333	0.0946074	0.140252	0.18648	0.158541	non-pollinator	Kobiałka, M., et al. (2025)	10.1128/msystems.00603-25			[146]
Hemiptera	Nabidae	Himacerus apterus			0.348635	0.206825		0.189215		0.0932401	0.158541	non-pollinator	Koschel, H. (1971)	https://doi.org/10.1111/j.1439-0418.1971.tb03132.x			[147]
Hemiptera	Aphrophoridae	Aphrophora salicina			0.116212	0.0689417		0.0946074	0.701262	0.27972	0.158541	non-pollinator	Leclerc, L. (2024)	https://doi.org/10.56222/28166531.2024.24			[148]
Diptera	Ulidiidae	Ulidiidae sp. 1		0.229095	0.174317	0.172354		0.189215	0.140252	0.13986	0.158541	potential pollinator	Willemstein, S. C. (2023)	An evolutionary basis for pollination ecology (Vol. 10). Brill., p. 108			[111]
Hemiptera	Pentatomidae	Aelia acuminata			0.290529	0.172354			0.280505	0.0932401	0.138724	non-pollinator	Crowley, L., et al. (2021)	10.12688/wellcomeopenres.17400.1			[149]
Hemiptera	Aphididae	Anoecia corni						0.0946074	0.841515	0.32634	0.138724	non-pollinator	Wieczorek, K. (2008)	https://doi.org/10.1111/j.1463-6395.2007.00305.x			[150]
Hemiptera	Aphididae	Aphis fabae	1.9544		0.0581058	0.241296					0.138724	non-pollinator	Banks, C. J., et al. (1964).	https://doi.org/10.1111/j.1744-7348.1964.tb03797.x			[151]
Hemiptera	Cicadellidae	Arboridia ribauti	1.62866		0	0.172354	0.533333			0.0932401	0.138724	non-pollinator	Nickel, H., et al. (2002)	Check list of the planthoppers and leafhoppers of Germany, with notes on food plants, diet width, life cycles, geographic range and conservation status (Hemiptera, Fulgoromorpha and Cicadomorpha). Beiträge zur Zikadenkunde, 5, 27-64.			[152]
Lepidoptera	Psychidae	Dahlica triquetrella			0.348635	0.206825			0.140252	0.04662	0.138724	non-pollinator	Arnscheid, W. R., et al. (2017)	Psychidae (Vol. 8). Brill.			[153]
Diptera	Tachinidae	Gymnosoma rotundatum						0.662252		0.32634	0.138724	potential pollinator	Willemstein, S. C. (2023)	An evolutionary basis for pollination ecology (Vol. 10). Brill., p. 108			[111]
Ephemeroptera	Ephemeridae	Hexagenia sp. 1		0.114548		0.0344709	0.266667	0.283822	0.280505	0.27972	0.138724	non-pollinator	Krieger, K.A., et al. (2007)	https://doi.org/10.3394/0380-1330(2007)33[20:DAAOBM]2.0.CO;2			[154]
Coleoptera	Tenebrionidae	Lagria hirta		0.572738	0.0581058	0.206825		0.0946074		0.04662	0.138724	potential pollinator		https://www.naturespot.org/species/lagria-hirta			[155]
Mecoptera	Panorpidae	Panorpa communis		0.229095	0.0581058	0.103413	0.266667	0.283822		0.18648	0.138724	potential pollinator	Willemstein, S. C. (2023)	An evolutionary basis for pollination ecology (Vol. 10). Brill., p. 95			[111]
Hemiptera	Rhopalidae	Rhopalus parumpunctatus			0.348635	0.206825			0.140252		0.138724	non-pollinator		https://dbif.brc.ac.uk/interactions.aspx?insectid=7496&hostid=2104			[156]
Diptera	Tabanidae	Tabanus bovinus	0.325733	0.687285		0.241296					0.138724	potential pollinator	Willemstein, S. C. (2023)	An evolutionary basis for pollination ecology (Vol. 10). Brill., p. 108			[111]
Diptera	Tipulidae	Tipula irrorata		0.114548	0.116212	0.103413	0.8		0.140252	0.18648	0.138724	potential pollinator	Willemstein, S. C. (2023)	An evolutionary basis for pollination ecology (Vol. 10). Brill., p. 31			[111]
Coleoptera	Chrysomelidae	Altica quercetorum	1.30293	0.114548	0.0581058	0.206825			0		0.118906	non-pollinator	Urban, J. (1996)	ww.cabidigitallibrary.org/doi/full/10.5555/19971106591?prg140729=f6e05b76-c841-4b89-a313-5c991209241a			[157]
Hymenoptera	Apidae	Apis mellifera	0.325733	0.114548		0.0689417		0.283822	0.140252	0.18648	0.118906	significant-pollinator	Papa, G., et al. (2022)	https://doi.org/10.3390/biology11020233			[158]
Coleoptera	Cantharidae	Cantharis livida	0.325733	0.114548		0.0689417	0.8	0.0946074		0.18648	0.118906	potential pollinator	Ramsdale, A. S. (2002)	64. Cantharidae Imhoff 1856. American beetles, 2, 202-218.			[159]
Hemiptera	Cicadellidae	Edwardsiana geometrica	0.325733	0.45819	0.0581058	0.206825					0.118906	non-pollinator	Claridge, M. F., et al. (1976)	https://doi.org/10.1111/j.1365-2311.1976.tb01228.x			[160]
Trichoptera	Limnephilidae	Glyphotaelius pellucidus			0.0581058	0.0344709	0.266667	0.37843		0.2331	0.118906	non-pollinator	Otto, C. (1983).	https://doi.org/10.2307/3544262			[161]
Coleoptera	Chrysomelidae	Longitarsus luridus	0.325733		0.174317	0.137883	0.533333			0.0932401	0.118906	non-pollinator	Kevan, P. (1983)	Insects as flower visitors and pollinators. Annual review of entomology.			[95]
Coleoptera	Elateridae	Sericus brunneus	0.651466	0.114548	0.0581058	0.137883	0.533333			0.0932401	0.118906	potential pollinator	Kevan, P. (1983)	Insects as flower visitors and pollinators. Annual review of entomology.			[95]
Diptera	Tabanidae	Tabanus bromius		0.687285		0.206825				0	0.118906	potential pollinator	Willemstein, S. C. (2023)	An evolutionary basis for pollination ecology (Vol. 10). Brill., p. 33			[111]
Diptera	Tephritidae	Terellia ceratocera		0.114548	0.174317	0.137883		0.189215		0.0932401	0.118906	non-pollinator	Kevan, P. (1983)	Insects as flower visitors and pollinators. Annual review of entomology.			[95]
Hemiptera	Rhopalidae	Corizus hyoscyami			0.174317	0.103413			0.280505	0.0932401	0.0990884	non-pollinator	Readio, P. A. (1928)	https://doi.org/10.1093/aesa/21.2.189			[162]
Hemiptera	Cicadellidae	Empoasca nigra	0.651466			0.0689417		0.283822		0.13986	0.0990884	non-pollinator	Tavella, L., et al. (1993)	https://doi.org/10.1080/11250009309355788			[105]
Coleoptera	Coccinellidae	Harmonia quadripunctata			0.0581058	0.0344709	1.06667			0.18648	0.0990884	potential pollinator	Lundgren, J. G. (2009)	https://doi.org/10.1016/j.biocontrol.2009.05.016			[125]
Coleoptera	Cerambycidae	Leptura melanura		0.229095		0.0689417	0.266667	0.189215		0.13986	0.0990884	potential pollinator	Willemstein, S. C. (2023)	An evolutionary basis for pollination ecology (Vol. 10). Brill., p. 61			[111]
Trichoptera	Limnephilidae	Limnephilus marmoratus		0.343643	0.0581058	0.137883	0.266667			0.04662	0.0990884	non-pollinator	Clifford, C., et al. (2023)	doi: 10.12688/wellcomeopenres.18753.1			[163]
Hymenoptera	Tiphiidae	Methocha articulata		0.114548	0.116212	0.103413			0.280505	0.0932401	0.0990884	non-pollinator	Wilson, E. O., et al. (1973)	https://doi.org/10.1016/S0003-3472(73)80069-7			[164]
Hemiptera	Miridae	Miridae sp. 2							0.701262	0.2331	0.0990884	potential pollinator	Wheeler, A. G. (2001)	Biology of the plant bugs (Hemiptera: Miridae): pests, predators, opportunists. Cornell University Press.			[116]
Hemiptera	Miridae	Phylus coryli		0.45819	0.0581058	0.172354					0.0990884	potential pollinator	Wheeler, A. G. (2001)	Biology of the plant bugs (Hemiptera: Miridae): pests, predators, opportunists. Cornell University Press.			[116]
Hymenoptera	Tenthredinidae	Tenthredinidae sp. larvae			0.232423	0.137883	0.266667			0.04662	0.0990884	non-pollinator	Nyman, T., et al. (2006)	https://doi.org/10.1111/j.0014-3820.2006.tb00507.x			[165]
Hemiptera	Cicadellidae	Allygus mixtus			0.0581058	0.0344709			0.420757	0.13986	0.0792707	non-pollinator	Nickel, H., & Remane, R. (2002)	Check list of the planthoppers and leafhoppers of Germany, with notes on food plants, diet width, life cycles, geographic range and conservation status (Hemiptera, Fulgoromorpha and Cicadomorpha). Beiträge zur Zikadenkunde, 5, 27-64.			[166]
Hemiptera	Anthocoridae	Anthocoris nemorum							0.56101	0.18648	0.0792707	non-pollinator	Dixon, A. F. G., et al. (1972)	https://doi.org/10.1111/j.1570-7458.1972.tb02082.x			[167]
Diptera	Anthomyiidae	Anthomyia pluvialis			0.232423	0.137883				0	0.0792707	potential pollinator	Pisciotta, S., et al (2011)	https://doi.org/10.1080/11263504.2010.540779			[168]
Hemiptera	Cicadellidae	Balclutha confluens			0.0581058	0.0344709			0.420757	0.13986	0.0792707	non-pollinator	Nickel, H., et al. (2002)	Check list of the planthoppers and leafhoppers of Germany, with notes on food plants, diet width, life cycles, geographic range and conservation status (Hemiptera, Fulgoromorpha and Cicadomorpha). Beiträge zur Zikadenkunde, 5, 27-64.			[166]
Coleoptera	Cantharidae	Cantharis bicolor						0.37843		0.18648	0.0792707	potential pollinator	Vitali, F., et al. (2024)	Atlas of the Insects of the Grand Duchy of Luxembourg: Coleoptera, Cantharidae. Musée national d'histoire naturelle Luxembourg. (researchgate.net)			[169]
Coleoptera	Cantharidae	Cantharis fusca	0.325733	0.229095	0.0581058	0.137883					0.0792707	potential pollinator	Vitali, F., et al. (2024)	Atlas of the Insects of the Grand Duchy of Luxembourg: Coleoptera, Cantharidae. Musée national d'histoire naturelle Luxembourg. (researchgate.net)			[169]
Diptera	Tephritidae	Euaresta aequalis	0.325733		0.116212	0.103413			0.140252	0.04662	0.0792707	non-pollinator	Kevan, P. (1983)	Insects as flower visitors and pollinators. Annual review of entomology.			[95]
Coleoptera	Coccinellidae	Harmonia axyridis			0.232423	0.137883					0.0792707	potential pollinator	Berkvens, N., et.al. (2008)	https://doi.org/10.1007/s10526-007-9128-7			[170]
Coleoptera	Curculionidae	Hylobius abietis					0.266667	0.189215	0.140252	0.18648	0.0792707	non-pollinator	Bylund, H., et al. (2004)	https://doi.org/10.1079/BER2004304			[171]
Hemiptera	Cicadellidae	Idiocerus sp. 1		0.114548	0.116212	0.103413			0.140252	0.04662	0.0792707	non-pollinator	Nickel, H., et al. (2002)	Check list of the planthoppers and leafhoppers of Germany, with notes on food plants, diet width, life cycles, geographic range and conservation status (Hemiptera, Fulgoromorpha and Cicadomorpha). Beiträge zur Zikadenkunde, 5, 27-64.			[166]
Diptera	Tachinidae	Linnaemya picta	0.977199		0.0581058	0.137883					0.0792707	potential pollinator	Willemstein, S. C. (2023)	An evolutionary basis for pollination ecology (Vol. 10). Brill., p. 108			[111]
Hemiptera	Cicadellidae	Macropsis sp. 1	0.325733	0.343643		0.137883					0.0792707	non-pollinator	Nickel, H., & Remane, R. (2002)	Check list of the planthoppers and leafhoppers of Germany, with notes on food plants, diet width, life cycles, geographic range and conservation status (Hemiptera, Fulgoromorpha and Cicadomorpha). Beiträge zur Zikadenkunde, 5, 27-64.			[166]
Diptera	Muscidae	Muscidae sp. 3		0.229095	0.116212	0.137883					0.0792707	potential pollinator	Jones, C. J., et al. (1985)	https://doi.org/10.1093/ee/14.3.223			[172]
Hemiptera	Pentatomidae	Pentatoma rufipes			0.232423	0.137883					0.0792707	non-pollinator		https://www.britishbugs.org.uk/heteroptera/Pentatomidae/pentotoma_rufipes.html			[173]
Lepidoptera	Psychidae	Proutia betulina		0.114548	0.116212	0.103413		0.0946074		0.04662	0.0792707	non-pollinator		https://www.ukmoths.org.uk/species/proutia-betulina/			[174]
Coleoptera	Cantharidae	Rhagonycha fulva						0.37843		0.18648	0.0792707	potential pollinator	Vitali, F., et al. (2024)	Atlas of the Insects of the Grand Duchy of Luxembourg: Coleoptera, Cantharidae. Musée national d'histoire naturelle Luxembourg. (researchgate.net)			[169]
Hemiptera	Miridae	Stenodema laevigata	0.651466		0.116212	0.137883					0.0792707	potential pollinator	Wheeler, A. G. (2001)	Biology of the plant bugs (Hemiptera: Miridae): pests, predators, opportunists. Cornell University Press.			[116]
Lepidoptera	Noctuidae	Acronicta aceris			0.116212	0.0689417		0.0946074		0.04662	0.059453	potential pollinator	Willemstein, S. C. (2023)	An evolutionary basis for pollination ecology (Vol. 10). Brill., p. 30			[111]
Coleoptera	Chrysomelidae	Agelastica alni			0.116212	0.0689417			0.140252	0.04662	0.059453	potential pollinator	Kevan, P. (1983)	Insects as flower visitors and pollinators. Annual review of entomology.			[95]
Coleoptera	Buprestidae	Agrilus viridis	0.325733	0.114548		0.0689417			0.140252	0.04662	0.059453	non-pollinator		https://www.sciencedirect.com/topics/agricultural-and-biological-sciences/agrilus			[175]
Hemiptera	Cicadellidae	Anaceratagallia ribauti	0.651466		0.0581058	0.103413					0.059453	non-pollinator	Nickel, H., et al. (2002)	Check list of the planthoppers and leafhoppers of Germany, with notes on food plants, diet width, life cycles, geographic range and conservation status (Hemiptera, Fulgoromorpha and Cicadomorpha). Beiträge zur Zikadenkunde, 5, 27-64.			[166]
Coleoptera	Cantharidae	Cantharis rustica	0.325733				0.533333			0.0932401	0.059453	potential pollinator	Schatz, B. (2006)	https://doi.org/10.2980/1195-6860(2006)13[111:FSDOPE]2.0.CO;2			[176]
Coleoptera	Chrysomelidae	Cassida viridis			0.116212	0.0689417			0.140252	0.04662	0.059453	non-pollinator	Bieńkowski, A. O. (2010).	DOI:10.1134/S001387381001001X			[177]
Diptera	Tabanidae	Chrysops viduatus		0.229095		0.0689417	0.266667			0.04662	0.059453	potential pollinator	McAlister, E., et al. (2025)	doi: 10.12688/wellcomeopenres.25193.1			[178]
Hymenoptera	Tenthredinidae	Cladius sp. 1	0.325733	0.114548	0.0581058	0.103413					0.059453	potential pollinator	Willemstein, S. C. (2023)	An evolutionary basis for pollination ecology (Vol. 10). Brill., p. 22			[111]
Hemiptera	Cicadellidae	Deltocephalus fuscinervosus		0.114548	0.116212	0.103413					0.059453	non-pollinator	Nickel, H., et al. (2002)	Check list of the planthoppers and leafhoppers of Germany, with notes on food plants, diet width, life cycles, geographic range and conservation status (Hemiptera, Fulgoromorpha and Cicadomorpha). Beiträge zur Zikadenkunde, 5, 27-64.			[166]
Lepidoptera	Geometridae	Eupithecia sp. 1						0.283822		0.13986	0.059453	potential pollinator	Mironov, V. G. (2014)	https://doi.org/10.1134/S0013873814010114			[179]
Diptera	Syrphidae	Melanostoma scalare		0.114548		0.0344709		0.0946074	0.140252	0.0932401	0.059453	significant-pollinator	Lutovinovas, E., et al. (2024)	The Hoverflies (Diptera: Syrphidae) of the Žemaitija National Park, North-Western Lithuania. Bulletin of the Lithuanian Entomological Society., 8, 131-148.			[180]
Hemiptera	Miridae	Miris striatus	0.325733	0.114548		0.0689417		0.0946074		0.04662	0.059453	potential pollinator	Wheeler, A. G. (2001)	Biology of the plant bugs (Hemiptera: Miridae): pests, predators, opportunists. Cornell University Press.			[116]
Coleoptera	Mordellidae	Mordellistena humeralis		0.114548		0.0344709	0.266667		0.140252	0.0932401	0.059453	potential pollinator	Traylor, C. R., et al. (2023)	https://doi.org/10.1649/0010-065X-77.3.375			[181]
Hemiptera	Aphrophoridae	Philaenus spumarius			0.116212	0.0689417			0.140252	0.04662	0.059453	non-pollinator	Bodino, N., et al. (2020)	https://doi.org/10.3390/insects11020130			[182]
Diptera	Rhagionidae	Rhagio scolopaceus	0.651466			0.0689417	0.266667			0.04662	0.059453	potential pollinator	Bletchly, J. D., et al. (1955)	https://doi.org/10.1111/j.1096-3642.1955.tb00627.x			[183]
Coleoptera	Elateridae	Selatosomus aeneus		0.114548	0.0581058	0.0689417		0.0946074		0.04662	0.059453	potential pollinator	Ruchin, A. B., et al. (2023)	https://doi.org/10.3390/insects14040404			[184]
Hymenoptera	Tenthredinidae	Tenthredinidae sp. 1		0.114548	0.0581058	0.0689417			0.140252	0.04662	0.059453	potential pollinator	Willemstein, S. C. (2023)	An evolutionary basis for pollination ecology (Vol. 10). Brill., p. 22			[111]
Orthoptera	Tettigoniidae	Tettigonia viridissima	0.325733	0.114548	0.0581058	0.103413					0.059453	non-pollinator		https://www.pyrgus.de/Tettigonia_viridissima_en.html			[185]
Coleoptera	Elateridae	Agriotes ustulatus	0.325733	0.114548		0.0689417					0.0396354	potential pollinator	Furlan, L. (1996)	https://doi.org/10.1111/j.1439-0418.1996.tb01605.x			[186]
Hymenoptera	Argidae	Arge pagana			0.0581058	0.0344709	0.266667			0.04662	0.0396354	potential pollinator	Willemstein, S. C. (2023)	An evolutionary basis for pollination ecology (Vol. 10). Brill., p. 22			[111]
Hemiptera	Pentatomidae	Arma custos			0.116212	0.0689417					0.0396354	non-pollinator	Jie Wang et al. (2022)	https://doi.org/10.1093/jisesa/ieac058			[187]
Orthoptera	Tettigoniidae	Barbitistes constrictus			0.0581058	0.0344709			0.140252	0.04662	0.0396354	non-pollinator	Kaňuch, P. et al. (2015)	https://doi.org/10.1515/biol-2015-0001			[188]
Coleoptera	Cantharidae	Cantharidae sp. 1		0.114548		0.0344709		0.0946074		0.04662	0.0396354	potential pollinator	Vitali, F., et al. (2024)	Atlas of the Insects of the Grand Duchy of Luxembourg: Coleoptera, Cantharidae. Musée national d'histoire naturelle Luxembourg. (researchgate.net)			[169]
Coleoptera	Cantharidae	Cantharis decipiens	0.651466			0.0689417					0.0396354	potential pollinator	Vitali, F., et al. (2024)	Atlas of the Insects of the Grand Duchy of Luxembourg: Coleoptera, Cantharidae. Musée national d'histoire naturelle Luxembourg. (researchgate.net)			[169]
Coleoptera	Curculionidae	Ceutorhynchus quadridens						0.0946074	0.140252	0.0932401	0.0396354	non-pollinator	Graham, C. W., et al. (1980)	https://doi.org/10.1111/j.1744-7348.1980.tb03964.x			[189]
Coleoptera	Coccinellidae	Chilocorus renipustulatus							0.280505	0.0932401	0.0396354	potential pollinator	Lundgren, J. G. (2009)	https://doi.org/10.1016/j.biocontrol.2009.05.016			[125]
Hemiptera	Plataspidae	Coptosoma scutellatum		0.229095		0.0689417					0.0396354	non-pollinator		https://www.britishbugs.org.uk/heteroptera/Plataspidae/coptosoma_scutellatum.html			[190]
Coleoptera	Curculionidae	Deporaus betulae	0.651466			0.0689417					0.0396354	non-pollinator	Urban, J. (2012)	10.11118/actaun201260060317			[191]
Diptera	Dolichopodidae	Dolichopodidae sp. 1						0.189215		0.0932401	0.0396354	potential pollinator	Kevan, P. (1983)	Insects as flower visitors and pollinators. Annual review of entomology.			[95]
Lepidoptera	Crambidae	Eurrhypara hortulata	0.651466			0.0689417					0.0396354	potential pollinator	Krenn, H. W. (2010)	https://doi.org/10.1146/annurev-ento-112408-085338			[192]
Hemiptera	Pentatomidae	Eurydema oleracea			0.116212	0.0689417					0.0396354	non-pollinator	Hokkanen, H. (1986).	CABI Record Number: 19860537768			[193]
Hymenoptera	Megachilidae	Megachilidae sp. 1						0.189215		0.0932401	0.0396354	significant-pollinator	Bosch, J., et al. (2002)	doi:10.1079/BER2001139			[194]
Hemiptera	Miridae	Miridae sp. 3						0.189215		0.0932401	0.0396354	potential pollinator	Wheeler, A. G. (2001)	Biology of the plant bugs (Hemiptera: Miridae): pests, predators, opportunists. Cornell University Press.			[116]
Diptera	Muscidae	Musca domestica		0.229095		0.0689417					0.0396354	potential pollinator	Kevan, P. (1983)	Insects as flower visitors and pollinators. Annual review of entomology.			[95]
Hemiptera	Nabidae	Nabis rugosus			0.0581058	0.0344709			0.140252	0.04662	0.0396354	non-pollinator	Koschel, H. (1971)	https://doi.org/10.1111/j.1439-0418.1971.tb03132.x			[147]
Coleoptera	Curculionidae	Otoprhynchus singularis		0.114548		0.0344709		0.0946074		0.04662	0.0396354	non-pollinator		https://www.naturespot.org/species/clay-coloured-weevil			[195]
Diptera	Muscidae	Phaonia viarum							0.280505	0.0932401	0.0396354	potential pollinator	Kevan, P. (1983)	Insects as flower visitors and pollinators. Annual review of entomology.			[95]
Diptera	Sciomyzidae	Pherbellia schoenherri		0.114548		0.0344709	0.266667			0.04662	0.0396354	potential pollinator	Knutson, L., et al (2011)	https://assets.cambridge.org/97805218/67856/frontmatter/9780521867856_frontmatter.pdf			[196]
Coleoptera	Curculionidae	Phyllobius argentatus	0.325733	0.114548		0.0689417					0.0396354	non-pollinator	Piper, R. W., et al. (2001)	https://doi.org/10.1016/S0006-3207(01)00048-9			[197]
Coleoptera	Curculionidae	Phyllobius urticae	0.325733			0.0344709	0.266667			0.04662	0.0396354	non-pollinator	Billiald, H, E., et al (2010)	DOI: 10.1017/S0007485309990307			[198]
Hemiptera	Miridae	Polymerus sp. 1							0.280505	0.0932401	0.0396354	potential pollinator	Wheeler, A. G. (2001)	Biology of the plant bugs (Hemiptera: Miridae): pests, predators, opportunists. Cornell University Press.			[116]
Diptera	Ulidiidae	Seioptera vibrans		0.114548	0.0581058	0.0689417					0.0396354	potential pollinator	Willemstein, S. C. (2023)	An evolutionary basis for pollination ecology (Vol. 10). Brill., p. 108			[111]
Neuroptera	Sisyridae	Sisyra nigra						0.0946074	0.140252	0.0932401	0.0396354	potential pollinator	Pupedis, R. J. (1987).	https://doi.org/10.1093/aesa/80.6.758			[199]
Coleoptera	Curculionidae	Sitona lineata			0.116212	0.0689417					0.0396354	non-pollinator	Vankosky, M., et al. (2009)	https://doi.org/10.1079/PAVSNNR20094007			[200]
Diptera	Anisopodidae	Sylvicola punctatus	0.325733			0.0344709			0.140252	0.04662	0.0396354	potential pollinator	Kolcsár LP, et al. (2016)	doi: 10.3897/BDJ.4.e7861			[201]
Hemiptera	Coreidae	Verlusia rhombea	0.325733		0.0581058	0.0689417					0.0396354	non-pollinator	Moulet, P. et al. (2024)	doi.org/10.1007/978-981-97-1817-7_21			[202]
Lepidoptera	Nymphalidae	Apatura ilia		0.114548		0.0344709					0.0198177	potential pollinator	Willemstein, S. C. (2023)	An evolutionary basis for pollination ecology (Vol. 10). Brill., p. 108			[111]
Coleoptera	Attelabidae	Apoderus coryli							0.140252	0.04662	0.0198177	non-pollinator	Crowley, L. M. (2021)	(https://doi.org/10.12688/wellcomeopenres.17380.1)			[203]
Diptera	Syrphidae	Brachypalpoides lentus						0.0946074		0.04662	0.0198177	significant-pollinator	Ssymank, A., et al. (2008)	https://doi.org/10.1080/14888386.2008.9712892			[103]
Diptera	Micropezidae	Calobata petronella	0.325733			0.0344709					0.0198177	non-pollinator	Willemstein, S. C. (2023)	An evolutionary basis for pollination ecology (Vol. 10). Brill., p. 108			[111]
Coleoptera	Chrysomelidae	Cassida nebulosa			0.0581058	0.0344709					0.0198177	non-pollinator	Borowiec, l. (1999)	A world catalogue of the Cassidinae (Coleoptera: Chrysomelidae)			[204]
Coleoptera	Chrysomelidae	Cassida vibex			0.0581058	0.0344709					0.0198177	non-pollinator	Borowiec, l. (1999)	A world catalogue of the Cassidinae (Coleoptera: Chrysomelidae)			[204]
Odonata	Coenagrionidae	Coenagrionidae sp. 1		0.114548		0.0344709					0.0198177	non-pollinator	Baker, R. L. (1981)	https://doi.org/10.1007/BF00347597			[205]
Coleoptera	Carabidae	Demetrias monostigma							0.140252	0.04662	0.0198177	non-pollinator	Lindroth, C. H. (2023)	The Carabidae (Coleoptera) of Fennoscandia and Denmark: Part 2 (Vol. 15). Brill.			[206]
Hemiptera	Miridae	Deraeocoris olivaceus						0.0946074		0.04662	0.0198177	potential pollinator	Wheeler, A. G. (2001)	Biology of the plant bugs (Hemiptera: Miridae): pests, predators, opportunists. Cornell University Press.			[116]
Diptera	Tachinidae	Dexiosoma caninum			0.0581058	0.0344709					0.0198177	potential pollinator	Willemstein, S. C. (2023)	An evolutionary basis for pollination ecology (Vol. 10). Brill., p. 108			[111]
Hemiptera	Pentatomidae	Dolyorus baccarum			0.0581058	0.0344709					0.0198177	non-pollinator		https://www.britishbugs.org.uk/heteroptera/Pentatomidae/dolycoris_baccarum.html			[207]
Coleoptera	Nitidulidae	Epuraea sp. 1						0.0946074		0.04662	0.0198177	potential pollinator	Ajax, R.,et al. (2025)	https://www.researchgate.net/publication/389875971_Biology_and_Life_Cycle_of_Epuraea_sp_Coleoptera_Nitidulidae_in_Bottle_Gourd_Fields			[208]
Lepidoptera	Lasiocampidae	Eriogaster lanestris					0.266667			0.04662	0.0198177	non-pollinator		https://www.pyrgus.de/Eriogaster_lanestris_en.html			[209]
Coleoptera	Chrysomelidae	Gastrophysa polygoni		0.114548		0.0344709					0.0198177	non-pollinator		https://www.naturespot.org/species/gastrophysa-polygoni			[210]
Lepidoptera	Geometridae	Geometridae sp. 9	0.325733			0.0344709					0.0198177	potential pollinator	Willemstein, S. C. (2023)	An evolutionary basis for pollination ecology (Vol. 10). Brill., p. 29			[111]
Neuroptera	Hemerobiidae	Hemerobius humulinus			0.0581058	0.0344709					0.0198177	non-pollinator	Canard, M., et al. (2001)	Lacewings in the Crop Environment || Natural food and feeding habits of lacewings. , 10.1017/CBO9780511666117(CHAPTER 6), 116–129. doi:10.1017/CBO9780511666117.007			[211]
Neuroptera	Hemerobiidae	Hemerobius sp. 1			0.0581058	0.0344709					0.0198177	non-pollinator	Canard, M., et al. (2001)	Lacewings in the Crop Environment || Natural food and feeding habits of lacewings. , 10.1017/CBO9780511666117(CHAPTER 6), 116–129. doi:10.1017/CBO9780511666117.007			[211]
Hymenoptera	Ichneumonidae	Ichneumonidae sp. 3							0.140252	0.04662	0.0198177	potential pollinator	Jervis, M. A., et.al. (1993)	https://doi.org/10.1080/00222939300770051			[101]
Lepidoptera	Lymantriidae	Leucoma salicis					0.266667		0	0.04662	0.0198177	non-pollinator	Sun, YX., et al. (2016)	https://doi.org/10.1038/srep39153			[212]
Coleoptera	Chrysomelidae	Lilioceris lilii							0.140252	0.04662	0.0198177	non-pollinator	Ernst, C., et al. (2007)	https://doi.org/10.1111/j.1365-2311.2006.00834.x			[213]
Coleoptera	Chrysomelidae	Lochmaea capreae	0.325733			0.0344709					0.0198177	non-pollinator	Kolehmainen, J., et al. (1995)	https://doi.org/10.1111/j.1570-7458.1995.tb01896.x			[214]
Lepidoptera	Geometridae	Lomaspilis marginata	0.325733			0.0344709					0.0198177	potential pollinator	Willemstein, S. C. (2023)	An evolutionary basis for pollination ecology (Vol. 10). Brill., p. 29			[111]
Lepidoptera	Geometridae	Geometridae sp. 1 larvae			0.0581058	0.0344709					0.0198177	non-pollinator	Schmidt, O. (2016)	10.3897/BDJ.4.e7938			[144]
Hemiptera	Cicadellidae	Macropsis sp. 2	0.325733			0.0344709					0.0198177	non-pollinator	Beirne, B.P. (1954)	DOI: https://doi.org/10.4039/Ent8686-2			[215]
Coleoptera	Melyridae	Malachius aeneus					0.266667			0.04662	0.0198177	potential pollinator	Mawdsley, J. R. (2003)	https://doi.org/10.1649/541			[124]
Hemiptera	Berytidae	Neides tipularius							0.140252	0.04662	0.0198177	non-pollinator		https://www.britishbugs.org.uk/heteroptera/Berytidae/neides_tipularius.html			[216]
Lepidoptera	Noctuidae	Noctuidae sp. larvae	0.325733			0.0344709					0.0198177	non-pollinator	Portillo, H. E., et al. (1996)	https://doi.org/10.1093/ee/25.3.589			[217]
Hemiptera	Miridae	Orectoderus obliquus						0.0946074		0.04662	0.0198177	potential pollinator	Wheeler, A. G. (2001)	Biology of the plant bugs (Hemiptera: Miridae): pests, predators, opportunists. Cornell University Press.			[116]
Lepidoptera	Lymantriidae	Orgyia antiqua		0.114548		0.0344709					0.0198177	non-pollinator		https://breedingbutterflies.com/orgyia-antiqua-vapourer-moth/			[218]
Diptera	Stratiomyidae	Oxycera leonina			0.0581058	0.0344709					0.0198177	significant-pollinator	Hauser M., et al. (2017)	Stratiomyidae (Soldier Flies)		https://www.researchgate.net/profile/Diego-Fachin/publication/321966562_41_STRATIOMYIDAE_Soldier_Flies/links/5a3b942e4585158a1bbcf969/41-STRATIOMYIDAE-Soldier-Flies.pdf	[219]
Diptera	Asilidae	Pamponerus germanicus			0.0581058	0.0344709					0.0198177	non-pollinator	Çalışkan, H. (2010)	https://izlik.org/JA63WW37GM			[220]
Lepidoptera	Nymphalidae	Pararge aegeria							0.140252	0.04662	0.0198177	potential pollinator		https://www.woodlandtrust.org.uk/trees-woods-and-wildlife/animals/butterflies/speckled-wood/			[221]
Hymenoptera	Ichneumonidae	Pimpla sp. 1							0.140252	0.04662	0.0198177	potential pollinator	Jervis, M. A., et al. (1993)	https://doi.org/10.1080/00222939300770051			[101]
Diptera	Syrphidae	Scaeva pyrastri		0.114548		0.0344709					0.0198177	significant-pollinator	Speight, M. C. D. (2011)	https://scholar.google.com/scholar?hl=lt&as_sdt=0%2C5&q=Speight%2C+M.+C.+D.+%282016%29.+Species+accounts+of+European+Syrphidae+%28Diptera%29.&btnG=			[222]
Lepidoptera	Notodontidae	Stauropus fagi							0.140252	0.04662	0.0198177	non-pollinator		https://dorsetmoths.co.uk/index.php?bf=19990&v=t			[223]
Odonata	Lestidae	Sympecma fusca			0.0581058	0.0344709					0.0198177	non-pollinator		https://www.gbif.org/species/1424207			[224]
Hymenoptera	Tenthredinidae	Tenthredinidae sp. 3		0.114548		0.0344709					0.0198177	potential pollinator	Willemstein, S. C. (2023)	An evolutionary basis for pollination ecology (Vol. 10). Brill., p. 22			[111]
Hymenoptera	Tenthredinidae	Tenthredo campestris	0.325733			0.0344709					0.0198177	potential pollinator	Willemstein, S. C. (2023)	An evolutionary basis for pollination ecology (Vol. 10). Brill., p. 22			[111]
Orthoptera	Tetrigidae	Tetrix subulata								0.04662	0.0198177	non-pollinator		https://www.pyrgus.de/Tetrix_subulata_en.html			[225]
Coleoptera	Cerambycidae	Tetrops praeusta	0.325733			0.0344709					0.0198177	potential pollinator	Willemstein, S. C. (2023)	An evolutionary basis for pollination ecology (Vol. 10). Brill., p. 61			[111]
Coleoptera	Thymalidae	Thymalus limbatus						0.0946074		0.04662	0.0198177	non-pollinator		https://www.gbif.org/species/6963241			[226]
All Total			100	100	100	100	100	100	100	100	100
