# Supplementary material for: Diversity Patterns of Insect Assemblages in Tilia cordata Stands in Lithuanian Protected Areas: A Two-Year Study Indicating Modest Support for Pollinator Guilds
Source: Insects. 2026 Mar 25;17(4):360. doi: 10.3390/insects17040360 (PMC13116583; doi:10.3390/insects17040360)
Supplement: Supplementary file 1 [file insects-17-00360-s001.zip › Table_S2_Proof.xlsx]

## Sheet: Sheet1
Diversity Patterns of Insect Assemblages in Tilia cordata Stands in Lithuanian Protected Areas: A Two‑Year Study Indicating Modest Support for Pollinator Guilds
Jūratė Lynikienė 1 *, Artūras Gedminas 1, Rita Verbylaitė 1, Virgilijus Baliuckas 1, Valeriia Mishcherikova 1 and Vytautas Suchockas 1
		Table S2. Relative abundance (%) and functional role of insect taxa detected by the sticky traps in different observation periods: Tilia cordata pre-flowering (I), flowering (II) and post-flowering in 2023-2024.
			2023				2024
Order	Family	Insect Taxa	Observation				Observation				Both	Functional	Source			Reference
			I	II	III	Total	I	II	III	Total	Year	role	First author (year)	Doi, other availabe link, or books		No.
Hemiptera	Cicadellidae	Empoasca vitis	48.8269	49.3083	35.3746	43.7252	33.1682	18.8496	6.85579	21.6642	33.9123	non-pollinator	Tavella, L., et al. (1993)	https://doi.org/10.1080/11250009309355788		[105]
Diptera	Mycetophilidae	Mycetophilidae sp.1	15.5769	16.9646	17.0851	16.7222	39.2592	45.7054	40.2567	41.218	27.6181	potential pollinator	Mochizuki, K., et al.(2018)	https://doi.org/10.1093/aob/mcx196		[227]
Diptera	unidentified	Diptera sp.1	4.25	4.52388	16.4932	9.17634	7.66719	13.7583	14.2182	11.183	10.0689	unknown
Hemiptera	Aphididae	Eucallipterus tiliae	4.94231	15.7932	2.3168	8.22457	0.292727	1.71007	3.39412	1.57895	5.26856	non-pollinator	Coeur d’Acier, et al. (2010)	https://doi.org/10.3897/biorisk.4.57		[83]
Diptera	Muscidae	Musca domestica	1.69231	2.39321	4.34783	3.01594	4.54853	7.96735	11.2969	7.43358	4.98094	potential pollinator	Kevan, P. (1983)	Insects as flower visitors and pollinators. Annual review of entomology.		[95]
Diptera	Mycetophilidae	Mycetophilidae sp.2	0.25	0.565485	10.2266	4.30103			13.4752	4	4.16713	potential pollinator	Mochizuki, K., et al.(2018)	https://doi.org/10.1093/aob/mcx196		[227]
Psocoptera	Caeciliusidae	Caecilius flavidus	12.1923	0.747248	1.36763	3.38139		0.0971628	0.472813	0.165414	1.9509	non-pollinator	Lienhard, C., et al. (2002)	https://www.cabidigitallibrary.org/doi/full/10.5555/20033104366		[107]
Coleoptera	Scirtidae	Cyphon variabilis			0.295979	0.116461	5.52803	3.63389	0.0506586	3.41353	1.58302	non-pollinator	Klarin, A., et al. (2025)	https://doi.org/10.3390/insects15040226		[110]
Diptera	Tachinidae	Peleteria sp. 1	0.826923	0.403918	0.581751	0.562226	3.90678	1.53517	1.38467	2.54637	1.44478	potential pollinator	Stireman III, J. O., et al. (2006)	https://doi.org/10.1146/annurev.ento.51.110104.151133		[114]
Hemiptera	Cicadellidae	Anaceratagallia ribauti	0.0192308	0.111077	2.85773	1.17264	0.0112587	0.699572	5.0152	1.67419	1.39573	non-pollinator	Nickel, H., et al. (2002)	Check list of the planthoppers and leafhoppers of Germany, with notes on food plants, diet width, life cycles, geographic range and conservation status (Hemiptera, Fulgoromorpha and Cicadomorpha). Beiträge zur Zikadenkunde, 5, 27-64.		[166]
Hymenoptera	Ichneumonidae	Pimpla sp. 1	0.75	0.83813	2.00041	1.27706	0.191398	0.777303	0.455927	0.421053	0.896301	potential pollinator	Jervis, M. A., et al. (1993)	https://doi.org/10.1080/00222939300770051		[101]
Diptera	Lauxaniidae	Lauxaniidae sp. 1	1.90385	0.34333	2.11268	1.36541					0.758066	potential pollinator	Mitchell‐Storey, T., et.al. (2025)	https://doi.org/10.1111/phen.70018		[108]
Hymenoptera	Cynipidae	Cynipidae sp.1		2.22155	0.204123	0.963817					0.535105	potential pollinator	Jervis, M.A, et al (2007)	https://doi.org/10.1080/00222939300770051		[101]
Coleoptera	Cantharidae	Malthinus punctatus	0.538462	0.716954	0.0408247	0.413638	0.574195	0.874466	0.101317	0.511278	0.457069	potential pollinator	Muinde, J. et al. (2024)	10.1016/j.jnc.2023.126523		[21]
Mecoptera	Panorpidae	Panorpa communis	0.384615	0.10098	0.275566	0.228906	0.686782	0.349786	0.996285	0.691729	0.434773	potential pollinator	Willemstein, S. C. (2023)	An evolutionary basis for pollination ecology (Vol. 10). Brill., p. 95		[111]
Hemiptera	Cicadellidae	Eurymelinae sp. 1	0.884615	0.868424	0.0918555	0.566242	0.405314	0.233191	0.0506586	0.255639	0.428084	non-pollinator	Kobiałka, M., et al. (2025)	10.1128/msystems.00603-25		[146]
Diptera	Syrphidae	Episyrphus balteatus	0.0961538	0.242351	0.836905	0.445765	0.0675524	0.524679	0.337724	0.265664	0.365655	significant-pollinator	Speight, M. C. D. (2011)	https://scholar.google.com/scholar?hl=lt&as_sdt=0%2C5&q=Speight%2C+M.+C.+D.+%282016%29.+Species+accounts+of+European+Syrphidae+%28Diptera%29.&btnG=		[222]
Hymenoptera	Tenthredinidae	Cladius sp.1	0.307692	0.282743	0.275566	0.285129	0.315244	0.330354	0.472813	0.365915	0.321063	potential pollinator	Wäckers, F. L., (2007)	https://doi.org/10.1146/annurev.ento.52.110405.091352		[228]
Diptera	Tabanidae	Tabanus bovinus		0.010098	0.0306185	0.0160636	0.61923	0.816168	0.135089	0.526316	0.243027	potential pollinator	Willemstein, S. C. (2023)	An evolutionary basis for pollination ecology (Vol. 10). Brill., p. 108		[111]
Psocoptera	Psocidae	Psococerastis gibbosa	0.0192308	0.131273	0.74505	0.349384	0.0675524	0.155461	0.0675447	0.0902256	0.234108	non-pollinator	Kanervo, J., et al. (2014)	doi: 10.14411/eje.2014.006		[133]
Diptera	Rhagionidae	Rhagio scolopaceus	0.923077	0.0403918	0.061237	0.232922	0.495384	0.0388651	0.0168862	0.235589	0.234108	potential pollinator	Bletchly, J. D., et al. (1955)	https://doi.org/10.1111/j.1096-3642.1955.tb00627.x		[183]
Hemiptera	Cicadellidae	Erythroneura comes	0.0192308	0.414016	0.061237	0.192763	0.247692	0.505247	0.101317	0.270677	0.22742	non-pollinator	Nielson, M. W. (1968)	https://ageconsearch.umn.edu/record/171589?v=pdf		[117]
Diptera	Tipulidae	Tipula irrorata	0.596154	0.212057	0.0918555	0.24497	0.247692	0.233191	0.0844309	0.195489	0.22296	potential pollinator	Willemstein, S. C. (2023)	An evolutionary basis for pollination ecology (Vol. 10). Brill., p. 31		[111]
Coleoptera	Cantharidae	Cantharis fusca	0.769231	0.222155	0.0102062	0.253002	0.315244	0.0777303		0.160401	0.211812	potential pollinator	Vitali, F., et al. (2024)	Atlas of the Insects of the Grand Duchy of Luxembourg: Coleoptera, Cantharidae. Musée national d'histoire naturelle Luxembourg. (researchgate.net)		[169]
Hemiptera	Aphididae	Aphis fabae	1.59615			0.33332					0.185057	non-pollinator	Banks, C. J., et al. (1964).	https://doi.org/10.1111/j.1744-7348.1964.tb03797.x		[151]
Hemiptera	Psyllidae	Psylla alni	0.0769231	0.292841	0.489896	0.325288					0.180598	non-pollinator	Cho, G., et al. (2017)	https://doi.org/10.1016/j.aspen.2017.02.011		[138]
Coleoptera	Scirtidae	Microcara testacea	0.0576923			0.0120477	0.664265	0.0194326		0.300752	0.140465	non-pollinator		https://www.naturespot.org/species/microcara-testacea		[137]
Hymenoptera	Ichneumonidae	Ichneumonidae sp. 1	0.153846	0.424114		0.200795					0.11148	potential pollinator	Jervis, M.A., et al. (1993)	https://doi.org/10.1080/00222939300770051		[101]
Ephemeroptera	Ephemeridae	Hexagenia sp. 1	0.0192308	0.171665	0.0510308	0.0923658	0.0225175	0.233191	0.0844309	0.0952381	0.0936434	non-pollinator	Krieger, K.A., et al. (2007)	https://doi.org/10.3394/0380-1330(2007)33[20:DAAOBM]2.0.CO;2		[154]
Trichoptera	Limnephilidae	Glyphotaelius pellucidus	0.307692	0.0605877	0.0510308	0.108429	0.0788111	0.0582977	0.0506586	0.0651629	0.0891842	non-pollinator	Otto, C. (1983).	https://doi.org/10.2307/3544262		[161]
Neuroptera	Hemerobiidae	Micromus angulatus	0.0192308	0.232253	0.0918555	0.132525		0.0388651	0.0337724	0.0200501	0.0824954	non-pollinator	Kovanci, O. B., et al. (2014)	https://doi.org/10.1590/S0085-56262014000200006		[122]
Coleoptera	Coccinellidae	Calvia decemguttata	0.173077	0.161567	0.0816493	0.132525		0.0388651	0.0168862	0.0150376	0.0802658	potential pollinator	Lundgren, J. G. (2009)	https://doi.org/10.1016/j.biocontrol.2009.05.016		[125]
Hemiptera	Miridae	Polymerus unifasciatus		0.10098	0.183711	0.112445		0.0582977	0.0844309	0.0401003	0.0802658	potential pollinator	Wheeler, A. G. (2001)	Biology of the plant bugs (Hemiptera: Miridae): pests, predators, opportunists. Cornell University Press.		[116]
Hemiptera	Aphrophoridae	Philaenus spumarius	0.0769231	0.232253	0.0714432	0.136541	0.0112587			0.00501253	0.0780362	non-pollinator	Beal, D. J., et al. (2021)	https://doi.org/10.1093/ee/nvab081		[127]
Coleoptera	Eucnemidae	Hylis procerulus	0.0576923	0.151469	0.102062	0.112445	0.0450349		0.0337724	0.0300752	0.0758066	non-pollinator	Li, H., et al. (2021)	https://doi.org/10.3390/insects12020105		[229]
Hemiptera	Cixiidae	Cixius nervosus	0.0576923	0.0605877	0.193917	0.112445		0.0388651	0.0168862	0.0150376	0.0691177	non-pollinator		https://www.naturespot.org/family/cixiidae		[145]
Coleoptera	Elateridae	Sericus brunneus	0.211538	0.0504898	0.0102062	0.0682704	0.146363	0.0194326		0.0701754	0.0691177	potential pollinator	Kevan, P. (1983)	Insects as flower visitors and pollinators. Annual review of entomology.		[95]
Lepidoptera	Geometridae	Plagodis dolabraria	0.173077	0.0504898	0.061237	0.0803181	0.0225175	0.0777303	0.0506586	0.0451128	0.0646585	potential pollinator	Willemstein, S. C. (2023)	An evolutionary basis for pollination ecology (Vol. 10). Brill., p. 29		[111]
Neuroptera	Chrysopidae	Chrysopa perla	0.153846	0.010098	0.0918555	0.0722863		0.0777303	0.101317	0.0501253	0.0624289	potential pollinator	Alcalá Herrera, R., et al. (2020)	https://doi.org/10.1371/journal.pone.0239847		[109]
Hemiptera	Aphrophoridae	Aphrophora alni			0.163299	0.0642544		0.0582977	0.118203	0.0501253	0.0579697	non-pollinator	Beal, D. J., et al. (2021)	https://doi.org/10.1093/ee/nvab081		[127]
Coleoptera	Melyridae	Dasytes plumbeus	0.269231	0.0706857	0.0204123	0.0923658					0.0512809	significant-pollinator	Mawdsley, J. R. (2003)	https://doi.org/10.1649/541		[124]
Diptera	Muscidae	Muscidae sp. 2	0.288462	0.0706857		0.0883499					0.0490513	potential pollinator	Kevan, P. (1983)	Insects as flower visitors and pollinators. Annual review of entomology.		[95]
Hemiptera	Miridae	Orectoderus obliquus		0.0605877		0.0240954	0.146363	0.0388651		0.075188	0.0468217	potential pollinator	Wheeler, A. G. (2001)	Biology of the plant bugs (Hemiptera: Miridae): pests, predators, opportunists. Cornell University Press.		[116]
Coleoptera	Coccinellidae	Aphidecta obliterata	0.0192308	0.0403918	0.153092	0.0803181					0.0445921	potential pollinator	Lundgren, J. G. (2009)	https://doi.org/10.1016/j.biocontrol.2009.05.016		[125]
Coleoptera	Coccinellidae	Chilocorus renipustulatus	0.0384615	0.010098	0.0714432	0.040159	0.0112587	0.0194326		0.0100251	0.0267553	potential pollinator	Lundgren, J. G. (2009)	https://doi.org/10.1016/j.biocontrol.2009.05.016		[125]
Diptera	Muscidae	Muscidae sp. 1	0.115385		0.0306185	0.0361431	0.0112587		0.0168862	0.0100251	0.0245257	potential pollinator	Kevan, P. (1983)	Insects as flower visitors and pollinators. Annual review of entomology.		[95]
Diptera	Asilidae	Zosteria sp.1	0.0961538		0.0204123	0.0281113	0.0112587	0.0388651		0.0150376	0.022296	non-pollinator	Dennis, S. D., et al. (2012)	https://entomol.org/journal/index.php/JERS/article/view/357		[230]
Hemiptera	Miridae	Miridae sp. 1		0.0403918	0.0510308	0.0361431					0.0200664	potential pollinator	Wheeler, A. G. (2001)	Biology of the plant bugs (Hemiptera: Miridae): pests, predators, opportunists. Cornell University Press.		[116]
Coleoptera	Coccinellidae	Propylaea quatuordecimpunctata		0.0302939	0.0510308	0.0321272		0.0194326		0.00501253	0.0200664	potential pollinator	Lundgren, J. G. (2009)	https://doi.org/10.1016/j.biocontrol.2009.05.016		[125]
Hemiptera	Psyllidae	Psyllopsis fraxini	0.0192308	0.0807836		0.0361431					0.0200664	non-pollinator	Cho, G., et al. (2017)	https://doi.org/10.1016/j.aspen.2017.02.011		[112]
Coleoptera	Elateridae	Dalopius marginatus	0.0192308	0.0605877		0.0281113					0.0156072	potential pollinator	Kevan, P. (1983)	Insects as flower visitors and pollinators. Annual review of entomology.		[95]
Coleoptera	Coccinellidae	Harmonia quadripunctata		0.0201959	0.0204123	0.0160636	0.0112587	0.0194326	0.0168862	0.0150376	0.0156072	potential pollinator	Lundgren, J. G. (2009)	https://doi.org/10.1016/j.biocontrol.2009.05.016		[125]
Coleoptera	Elateridae	Ectinus aterrimus	0.0384615			0.00803181	0.0450349			0.0200501	0.0133776	potential pollinator	de Medeiros, B. A., et al. (2006)	https://doi.org/10.1146/annurev-ento-121423-013404		[231]
Lepidoptera	Geometridae	Geometridae sp. 1	0.0192308	0.0201959	0.0306185	0.0240954					0.0133776	potential pollinator	Willemstein, S. C. (2023)	An evolutionary basis for pollination ecology (Vol. 10). Brill., p. 29		[111]
Coleoptera	Mordellidae	Mordella fasciata		0.0201959		0.00803181		0.0582977	0.0168862	0.0200501	0.0133776	potential pollinator	Momose, K. (2005)	doi.org/10.1007/0-387-27161-9_9		[131]
Hymenoptera	Siricidae	Sirex juvencus					0.0450349		0.0168862	0.0250627	0.011148	non-pollinator	Morgan, F. D. (1968)	https://www.fabinet.up.ac.za/publication/pdfs/2559-morgan1968annrevent.pdf		[232]
Coleoptera	Scirtidae	Cyphon sp. 2			0.0408247	0.0160636					0.00891842	non-pollinator	Klarin, A., et al. (2025)	https://doi.org/10.3390/insects15040226		[110]
Coleoptera	Cantharidae	Rhagonycha fulva					0.0112587	0.0388651	0.0168862	0.0200501	0.00891842	potential pollinator	Vitali, F., et al. (2024)	Atlas of the Insects of the Grand Duchy of Luxembourg: Coleoptera, Cantharidae. Musée national d'histoire naturelle Luxembourg. (researchgate.net)		[169]
Coleoptera	Chrysomelidae	Altica quercetorum			0.0102062	0.0040159	0.0112587		0.0168862	0.0100251	0.00668881	non-pollinator		https://gd.eppo.int/taxon/HALTQU/documents		[233]
Coleoptera	Elateridae	Denticollis linearis					0.0337762			0.0150376	0.00668881	potential pollinator	de Medeiros, B. A., et al. (2006)	https://doi.org/10.1146/annurev-ento-121423-013404		[231]
Coleoptera	Chrysomelidae	Plateumaris sp. 1	0.0384615			0.00803181		0.0194326		0.00501253	0.00668881	non-pollinator	Kevan, P. (1983)	Insects as flower visitors and pollinators. Annual review of entomology.		[95]
Hemiptera	Miridae	Stenotus binotatus						0.0582977		0.0150376	0.00668881	potential pollinator	Wheeler, A. G. (2001)	Biology of the plant bugs (Hemiptera: Miridae): pests, predators, opportunists. Cornell University Press.		[116]
Coleoptera	Chrysomelidae	Agelastica alni						0.0194326	0.0168862	0.0100251	0.00445921	potential pollinator	Kevan, P. (1983)	Insects as flower visitors and pollinators. Annual review of entomology.		[95]
Coleoptera	Curculionidae	Ceutorhynchus quadridens		0.010098	0.0102062	0.00803181					0.00445921	non-pollinator	Graham, C. W., et al. (1980)	https://doi.org/10.1111/j.1744-7348.1980.tb03964.x		[189]
Hemiptera	Cicadellidae	Cicadella viridis							0.0337724	0.0100251	0.00445921	non-pollinator	Nickel, H., & Remane, R. (2002)	Check list of the planthoppers and leafhoppers of Germany, with notes on food plants, diet width, life cycles, geographic range and conservation status (Hemiptera, Fulgoromorpha and Cicadomorpha). Beiträge zur Zikadenkunde, 5, 27-64.		[166]
Coleoptera	Ptinidae	Hadrobregmus pertinax		0.010098		0.0040159	0.0112587			0.00501253	0.00445921	non-pollinator	Philips, T. K., et al. (2010)	6.4. Ptinidae Latreille, 1802. Handbook of zoology, 4, 39.		[234]
Coleoptera	Tenebrionidae	Lagria hirta					0.0225175			0.0100251	0.00445921	potential pollinator		https://www.naturespot.org/species/lagria-hirta		[155]
Hymenoptera	Megachilidae	Megachilidae sp. 1			0.0204123	0.00803181					0.00445921	significant-pollinator	Bosch, J., et al. (2002)	doi:10.1079/BER2001139		[194]
Coleoptera	Chrysomelidae	Cassida viridis							0.0168862	0.00501253	0.0022296	non-pollinator	Bieńkowski, A. O. (2010).	DOI:10.1134/S001387381001001X		[177]
Coleoptera	Scirtidae	Cyphon sp.1			0.0102062	0.0040159					0.0022296	non-pollinator	Klarin, A., et al. (2025)	https://doi.org/10.3390/insects15040226		[110]
Neuroptera	Hemerobiidae	Drepanepteryx phalaenoides			0.0102062	0.0040159					0.0022296	non-pollinator	Canard, M., et al. (2001)	Lacewings in the Crop Environment || Natural food and feeding habits of lacewings. , 10.1017/CBO9780511666117(CHAPTER 6), 116–129. doi:10.1017/CBO9780511666117.007		[211]
Coleoptera	Elateridae	Elateridae sp.1	0.0192308			0.0040159					0.0022296	potential pollinator	Willemstein, S. C. (2023)	An evolutionary basis for pollination ecology (Vol. 10). Brill., p. 16		[111]
Lepidoptera	Psychidae	Fumea casta	0.0192308			0.0040159					0.0022296	non-pollinator	Arnscheid, W. R., et al. (2017)	Psychidae (Vol. 8). Brill.		[153]
Coleoptera	Cerambycidae	Leiopus nebulosus						0.0194326		0.00501253	0.0022296	non-pollinator	Gutowski, J.M., et al. (2010)	Distribution and host plants of Leiopus nebulosus (L.) and L. linnei Wallin, Nylander et Kvamme (Coleoptera: Cerambycidae) in Poland and neighbouring countries.		[235]											cabidigitallibrary.org
Lepidoptera	Erebidae	Lithosia quadra						0.0194326		0.00501253	0.0022296	non-pollinator		https://dorsetmoths.co.uk/index.php?bf=20510&v=t		[236]
Lepidoptera	Erebidae	Miltochrista miniata	0				0.0112587			0.00501253	0.0022296	non-pollinator		https://dorsetmoths.co.uk/index.php?bf=20510&v=t		[236]
Coleoptera	Cerambycidae	Molorchus minor	0.0192308			0.0040159					0.0022296	potential pollinator	Willemstein, S. C. (2023)	An evolutionary basis for pollination ecology (Vol. 10). Brill., p. 61		[111]
Lepidoptera	Crambidae	Nymphula stagnata			0.0102062	0.0040159					0.0022296	non-pollinator		https://suffolkmoths.co.uk/micros.php?bf=13500&v=t&\c=y		[237]
Hemiptera	Pentatomidae	Palomena prasina	0.0192308			0.0040159					0.0022296	non-pollinator		https://www.britishbugs.org.uk/heteroptera/Pentatomidae/palomena_prasina.html		[120]
Coleoptera	Curculionidae	Phyllobius argentatus	0.0192308			0.0040159					0.0022296	non-pollinator	Piper, R. W., et al. (2001)	https://doi.org/10.1016/S0006-3207(01)00048-9		[197]
Coleoptera	Curculionidae	Phyllobius urticae	0.0192308			0.0040159					0.0022296	non-pollinator	Billiald, H, E., et al (2010)	DOI: 10.1017/S0007485309990307		[198]
Coleoptera	Chrysomelidae	Plateumaris sp. 2					0.0112587			0.00501253	0.0022296	non-pollinator	Kevan, P. (1983)	Insects as flower visitors and pollinators. Annual review of entomology.		[95]
Heteroptera	Pyrrhocoridae	Pyrrhocoris apterus						0.0194326		0.00501253	0.0022296	non-pollinator	Socha, R., et al. (1998)	https://doi.org/10.1046/j.1365-3032.1998.2310091.x		[115]
Coleoptera	Scarabaeidae	Serica brunnea			0.0102062	0.0040159					0.0022296	non-pollinator	Gratwick, M. (1992)	Chafer grubs. In: Gratwick, M. (eds) Crop Pests in the UK. Springer, Dordrecht.		[238]
Coleoptera	Staphylinidae	Staphylinidae sp. 1	0.0192308			0.0040159					0.0022296	potential pollinator	Sayers, T.D.J., et al. (2019)	https://doi.org/10.1007/s11829-019-09698-9		[239]
Coleoptera	Thymalidae	Thymalus limbatus						0.0194326		0.00501253	0.0022296	non-pollinator		https://www.gbif.org/species/6963241		[226]
		Grand Total	100	100	100	100	100	100	100	100	100
